# Supplementary material for: Enzyme Immobilization by Inkjet Printing on Reagentless Biosensors for Electrochemical Phosphate Detection
Source: Biosensors (Basel). 2024 Mar 30;14(4):168. doi: 10.3390/bios14040168 (PMC11047959; doi:10.3390/bios14040168)
Supplement: Supplementary file 1 [file biosensors-14-00168-s001.zip]

Archive with 1 entries (1 files):
- biosensors-2845313-supplementary.pdf
